# Supplementary material for: Hybridization Approach Applied to Umbelliferon and Vanilloids toward New Inhibitors of Carbonic Anhydrases IX and XII with In Vitro Antiproliferative and Anti-inflammatory Activities
Source: J Med Chem. 2026 Jan 8;69(2):1454–72. doi: 10.1021/acs.jmedchem.5c02930 (PMC12833850; doi:10.1021/acs.jmedchem.5c02930)
Supplement: Supplementary file 2 [file jm5c02930_si_002.csv]

Compound_ID	SMILES	Ki CA I nanomolar	Ki CA II nanomolar	Ki CA IX nanomolar	Ki CA XII nanomolar
1	O=C1OC2=C(C=CC(O)=C2)C=C1	>10000	>10000	24.9	45.1
2	O=C1OC2=C(C=C(O)C=C2)C=C1	>10000	>10000	198	683
3	O=C([H])C1=CC(OC)=C(O)C=C1	11370	7150	>10000	>10000
4	O=C([H])C1=CC(O)=C(OC)C=C1	>10000	>10000	>10000	>10000
5	O=C([H])C1=C(O)C(OC)=CC=C1	>10000	>10000	>10000	>10000
6	O=C([H])C1=CC(OCC)=C(OC)C=C1	>10000	>10000	>10000	>10000
7	O=C([H])C1=CC(OCCOC2=CC=C(C=CC(O3)=O)C3=C2)=C(OC)C=C1	>10000	>10000	70.5	66.1
8	O=C([H])C1=CC(OCC)=C(OCCOC2=CC=C(C=CC(O3)=O)C3=C2)C=C1	>10000	>10000	69.6	374
9	O=C([H])C1=CC(OC)=C(OCCCOC2=CC(OC(C=C3)=O)=C3C=C2)C=C1	>10000	>10000	87.1	582
10	O=C([H])C1=CC(OCCCOC2=CC(OC(C=C3)=O)=C3C=C2)=C(OC)C=C1	>10000	>10000	93.8	476
11	O=C([H])C1=C(OCCCOC2=CC=C(C=CC(O3)=O)C3=C2)C(OC)=CC=C1	>10000	>10000	175	483
12	O=C([H])C1=CC(OCC)=C(OCCCOC2=CC(OC(C=C3)=O)=C3C=C2)C=C1	>10000	>10000	353	358
13	O=C([H])C1=CC(OC)=C(OCCCCOC2=CC=C(C=CC(O3)=O)C3=C2)C=C1	>10000	>10000	829	616
14	O=C([H])C1=CC(OCCCCOC2=CC=C(C=CC(O3)=O)C3=C2)=C(OC)C=C1	>10000	>10000	660	554
15	O=C([H])C1=C(OCCCCOC2=CC(OC(C=C3)=O)=C3C=C2)C(OC)=CC=C1	>10000	>10000	679	553
16	O=C([H])C1=CC(OCC)=C(OCCCCOC2=CC=C(C=CC(O3)=O)C3=C2)C=C1	>10000	>10000	295	694
17	O=C([H])C1=CC(OC)=C(OCCCCCOC2=CC(OC(C=C3)=O)=C3C=C2)C=C1	>10000	>10000	233	590
18	O=C([H])C1=CC(OCCCCCOC2=CC(OC(C=C3)=O)=C3C=C2)=C(OC)C=C1	>10000	>10000	801	434
19	O=C([H])C1=C(OCCCCCOC2=CC=C(C=CC(O3)=O)C3=C2)C(OC)=CC=C1	>10000	>10000	434	401
20	O=C([H])C1=CC(OCC)=C(OCCCCCOC2=CC(OC(C=C3)=O)=C3C=C2)C=C1	>10000	>10000	713	391
21	[H]C(C1=CC(OC)=C(OCCCCCCOC2=CC=C(C=CC(O3)=O)C3=C2)C=C1)=O	>10000	>10000	672	431
22	O=C([H])C1=CC(OCCCCCCOC2=CC=C(C=CC(O3)=O)C3=C2)=C(OC)C=C1	>10000	>10000	816	448
23	O=C([H])C1=C(OCCCCCCOC2=CC(OC(C=C3)=O)=C3C=C2)C(OC)=CC=C1	>10000	>10000	767	422
24	[H]C(C1=CC(OCC)=C(OCCCCCCOC2=CC=C(C=CC(O3)=O)C3=C2)C=C1)=O	>10000	>10000	808	378
25	O=C([H])C1=CC(OC)=C(OCCCCN2C=C(COC3=CC=C(C=CC(O4)=O)C4=C3)N=N2)C=C1	>10000	>10000	941	448
26	O=C([H])C1=CC(OCCCCN2C=C(COC3=CC(OC(C=C4)=O)=C4C=C3)N=N2)=C(OC)C=C1	>10000	>10000	627	420
27	O=C([H])C1=CC(OCCCCCN2C=C(COC3=CC(OC(C=C4)=O)=C4C=C3)N=N2)=C(OC)C=C1	>10000	>10000	902	407
28	O=C([H])C1=C(OCCCCCN2C=C(COC3=CC(OC(C=C4)=O)=C4C=C3)N=N2)C(OC)=CC=C1	>10000	>10000	930	360
29	O=C([H])C1=CC(OCC)=C(OCCCCCN2C=C(COC3=CC(OC(C=C4)=O)=C4C=C3)N=N2)C=C1	>10000	>10000	743	386
30	[H]C(C1=CC(OC)=C(OCCCCCCN2C=C(COC3=CC(OC(C=C4)=O)=C4C=C3)N=N2)C=C1)=O	>10000	>10000	905	396
31	O=C([H])C1=CC(OCCCCCCN2C=C(COC3=CC(OC(C=C4)=O)=C4C=C3)N=N2)=C(OC)C=C1	>10000	>10000	727	225
32	O=C([H])C1=C(OCCCCCCN2C=C(COC3=CC(OC(C=C4)=O)=C4C=C3)N=N2)C(OC)=CC=C1	>10000	>10000	787	450
33	O=C([H])C1=CC(OCC)=C(OCCCCCCN2C=C(COC3=CC(OC(C=C4)=O)=C4C=C3)N=N2)C=C1	>10000	>10000	681	364
34b	O=C([H])C1=CC(OC)=C(OCCCBr)C=C1
34c	O=C([H])C1=CC(OC)=C(OCCCCBr)C=C1
34d	O=C([H])C1=CC(OC)=C(OCCCCCBr)C=C1
34e	[H]C(C1=CC(OC)=C(OCCCCCCBr)C=C1)=O
35a	O=C([H])C1=CC(OCCCl)=C(OC)C=C1
35b	O=C([H])C1=CC(OCCCBr)=C(OC)C=C1
35c	O=C([H])C1=CC(OCCCCBr)=C(OC)C=C1
35d	O=C([H])C1=CC(OCCCCCBr)=C(OC)C=C1
35e	O=C([H])C1=CC(OCCCCCCBr)=C(OC)C=C1
36b	O=C([H])C1=C(OCCCBr)C(OC)=CC=C1
36c	O=C([H])C1=C(OCCCCBr)C(OC)=CC=C1
36d	O=C([H])C1=C(OCCCCCBr)C(OC)=CC=C1
36e	O=C([H])C1=C(OCCCCCCBr)C(OC)=CC=C1
37a	O=C([H])C1=CC(OCC)=C(OCCCl)C=C1
37b	O=C([H])C1=CC(OCC)=C(OCCCBr)C=C1
37c	O=C([H])C1=CC(OCC)=C(OCCCCBr)C=C1
37d	O=C([H])C1=CC(OCC)=C(OCCCCCBr)C=C1
37e	[H]C(C1=CC(OCC)=C(OCCCCCCBr)C=C1)=O
38c	O=C([H])C1=CC(OC)=C(OCCCCN=[N+]=[N-])C=C1
38e	[H]C(C1=CC(OC)=C(OCCCCCCN=[N+]=[N-])C=C1)=O
39c	O=C([H])C1=CC(OCCCCN=[N+]=[N-])=C(OC)C=C1
39d	O=C([H])C1=CC(OCCCCCN=[N+]=[N-])=C(OC)C=C1
39e	O=C([H])C1=CC(OCCCCCCN=[N+]=[N-])=C(OC)C=C1
40d	O=C([H])C1=C(OCCCCCN=[N+]=[N-])C(OC)=CC=C1
40e	O=C([H])C1=C(OCCCCCCN=[N+]=[N-])C(OC)=CC=C1
41d	O=C([H])C1=CC(OCC)=C(OCCCCCN=[N+]=[N-])C=C1
41e	O=C([H])C1=CC(OCC)=C(OCCCCCCN=[N+]=[N-])C=C1
42	O=C1OC2=C(C=CC(OCC#C)=C2)C=C1	>10000	>10000	1350	730
AAZ	CC(NC1=NN=C(S(=O)(N)=O)S1)=O	250.0	12.1	25.8	5.7
